# Supplementary material for: Effects of Growth Phase and Temperature on σ B Activity within a Listeria monocytogenes Population: Evidence for RsbV-Independent Activation of σ B at Refrigeration Temperatures
Source: Biomed Res Int. 2014 Mar 5;2014:641647. doi: 10.1155/2014/641647 (PMC3964741; doi:10.1155/2014/641647)
Supplement: Supplementary file 1 — Figure S1 shows that influence of growth phase on EGFP expression at 37°C is dependent on σ B and RsbV. Figure S2 indicates that RsbW stability is unaffected by growth temperature or rsbV genotype. [file 641647.f1.zip]

Archive with 2 entries (2 files):
- Description.docx
- Suppl Figures.pdf
